# Supplementary material for: Synthesis and Structural Optimization of 2,7,9-Trisubstituted purin-8-ones as FLT3-ITD Inhibitors
Source: Int J Mol Sci. 2022 Dec 18;23(24):16169. doi: 10.3390/ijms232416169 (PMC9782245; doi:10.3390/ijms232416169)
Supplement: Supplementary file 1 [file ijms-23-16169-s001.zip]

Archive with 1 entries (1 files):
- ijms-2099745-supplementary.pdf
